# Supplementary material for: Range-Wide Phylogeography and Ecological Niche Modeling Provide Insights into the Evolutionary History of the Mongolian Racerunner (Eremias argus) in Northeast Asia
Source: Animals (Basel). 2024 Apr 7;14(7):1124. doi: 10.3390/ani14071124 (PMC11011046; doi:10.3390/ani14071124)
Supplement: Supplementary file 1 [file animals-14-01124-s001.zip]

Archive with 1 entries (1 files):
- animals-2927375-supplementary.pdf
